# Supplementary material for: Aberrant Expression of COX-2 and FOXG1 in Infrapatellar Fat Pad-Derived ASCs from Pre-Diabetic Donors
Source: Cells. 2022 Aug 1;11(15):2367. doi: 10.3390/cells11152367 (PMC9367583; doi:10.3390/cells11152367)
Supplement: Supplementary file 1 [file cells-11-02367-s001.zip]

Archive with 1 entries (1 files):
- cells-1635967-supplementary.pdf
